# Supplementary material for: Segregating BC2F1 interspecific hybrids between Brassica napus and B. nigra reveal a major effect locus for blackleg resistance on chromosome B2
Source: Mol Breed. 2026 Jul 4;46(7):69. doi: 10.1007/s11032-026-01690-5 (PMC13332926; doi:10.1007/s11032-026-01690-5)
Supplement: Supplementary file 1 — Supplementary Table 5 (XLSX 11.9 KB) [file 11032_2026_1690_MOESM1_ESM.xlsx]

## Sheet: Hoja2
Supplementary Table 5: Genotype composition and IMASCORE result against JN2 on each plant coming from BC2F1 cross combination (N15 × IX13) × N8 × N2 .
Values 1 indicate the presence of chromosomes and 0 he indicates absence of chromosome
Plant number	IMASCORE	Phenotype	B1	B2	B3	B4	B5	B6	B7	B8
1	3	Resistant	1	1	0	0	0	0	0	1
2	3	Resistant	1	1	0	0	1	0	0	1
3	3	Resistant	0	0	0	1	1	0	1	0
4	3	Resistant	1	0	0	0	1	0	0	0
5	3	Resistant	1	1	1	1	0	0	0	1
6	2	Resistant	1	1	1	0	1	0	0	0
7	3	Resistant	1	0	0	0	0	0	0	0
8	3	Resistant	0	0	1	0	1	0	1	0
9	3	Resistant	1	1	0	0	0	0	0	0
10	3	Resistant	1	1	1	1	1	0	0	1
11	3	Resistant	0	1	0	0	1	0	0	0
12	2	Resistant	1	1	0	0	1	0	0	0
13	2	Resistant	0	1	0	0	1	1	0	0
14	3	Resistant	1	1	0	0	1	1	0	0
15	3	Resistant	1	0	0	0	0	0	0	0
16	3	Resistant	1	1	0	0	0	0	0	0
17	3	Resistant	1	0	0	0	0	0	0	1
18	3	Resistant	1	1	0	1	1	0	0	0
19	4	Susceptible	1	0	1	0	0	0	0	1
20	5	Susceptible	0	0	0	0	1	0	0	0
21	4	Susceptible	1	0	0	0	0	0	0	0
22	5	Susceptible	1	0	0	1	0	0	0	0
23	5	Susceptible	0	0	0	0	0	0	0	0
24	5	Susceptible	1	0	0	1	0	0	1	0
25	5	Susceptible	1	0	1	1	1	0	0	0
26	5	Susceptible	1	0	0	1	0	0	1	0
27	5	Susceptible	1	1	1	1	1	1	1	0
28	5	Susceptible	1	0	1	1	1	0	0	0
29	5	Susceptible	1	0	1	1	0	0	0	0
30	5	Susceptible	1	0	0	0	0	0	0	0
31	5	Susceptible	0	0	0	0	0	0	0	0
32	4	Susceptible	1	1	0	0	1	0	0	0
33	5	Susceptible	1	0	0	0	0	0	0	1
34	4	Susceptible	1	0	0	0	0	0	1	1
35	5	Susceptible	0	0	0	1	1	0	0	0
36	4	Susceptible	1	1	1	1	0	1	0	0
37	5	Susceptible	1	0	1	0	0	0	0	0
38	4	Susceptible	1	0	1	0	1	0	0	0
39	4	Susceptible	1	0	1	0	0	0	0	0
40	5	Susceptible	1	0	0	0	1	1	0	0
41	5	Susceptible	1	0	0	1	0	0	0	0
42	4	Susceptible	1	0	0	0	1	0	0	1
43	5	Susceptible	1	1	0	1	1	0	0	1
44	5	Susceptible	1	0	0	0	1	1	0	0
45	4	Susceptible	1	0	0	0	0	0	0	0
46	5	Susceptible	1	0	0	1	0	0	0	0
47	5	Susceptible	1	0	0	1	0	0	0	0
48	5	Susceptible	1	0	0	1	0	1	0	0
49	4	Susceptible	1	0	0	1	0	0	0	0
50	4	Susceptible	1	0	0	0	0	1	0	0
