# Supplementary material for: Segregating BC2F1 interspecific hybrids between Brassica napus and B. nigra reveal a major effect locus for blackleg resistance on chromosome B2
Source: Mol Breed. 2026 Jul 4;46(7):69. doi: 10.1007/s11032-026-01690-5 (PMC13332926; doi:10.1007/s11032-026-01690-5)
Supplement: Supplementary file 2 — Supplementary Table 2 (XLSX 10.6 KB) [file 11032_2026_1690_MOESM2_ESM.xlsx]

## Sheet: Hoja1
Supplementary table 2: BC1F1 maternal plants selected based on higher seed fertility to produce the BC2F1 segregating population for resistance against Leptosphaeria maculans
	Mother 1		Father 1		Father 2		total number of buds cross polinated	Total number of seeds	Seeds per bud ratio
Generation	Genotype	Species	Genotype	Species	Genotype	Species
BC1F1	MSL007	Brassica napus	IX13	Brassica nigra	Ningyou7	Brassica napus	185	232	1.25405
BC1F1	MSL007	Brassica napus	IX13	Brassica nigra	Boomer	Brassica napus	221	190	0.859729
BC1F1	Boomer	Brassica napus	IX7	Brassica nigra	Ningyou7	Brassica napus	51	113	2.21569
BC1F1	Boomer	Brassica napus	IX7	Brassica nigra	Darmor	Brassica napus	45	112	2.48889
