# Supplementary material for: Segregating BC2F1 interspecific hybrids between Brassica napus and B. nigra reveal a major effect locus for blackleg resistance on chromosome B2
Source: Mol Breed. 2026 Jul 4;46(7):69. doi: 10.1007/s11032-026-01690-5 (PMC13332926; doi:10.1007/s11032-026-01690-5)
Supplement: Supplementary file 4 — Supplementary Table 3 (XLSX 14.2 KB) [file 11032_2026_1690_MOESM4_ESM.xlsx]

## Sheet: Resistance genes description
Supplementary Table 3: Resistance genes description of Brassica napus and Brassica nigra lines tested with a specific group of Leptosphaeria maculans isolates for each genome
codes	cross - publication	Genotype	Generation	Species	Set of isolates used for testing	Rlm Genes
N2	Westar	Tetraploid	parent	Brassica napus	Group 3	No resistance genes detected
N5	Boomer	Tetraploid	parent	Brassica napus	Group 1	Not known resistance gene present, putatively Rlm6
N8	Ningyou7	Tetraploid	parent	Brassica napus	Group 3	No resistance genes detected
N9	Express 617	Tetraploid	parent	Brassica napus	Group 1	RLm2, RLm9
N10	Argyle	Tetraploid	parent	Brassica napus	Group 4	Rlm9
N14	Darmor	Tetraploid	parent	Brassica napus	Group 2	RLm4
N15	MSL007	Tetraploid	parent	Brassica napus		No resistance genes detected at cotyledon stage, but resistance at stem test (Gaebelein et al. 2019)
N16	Yudal	Tetraploid	parent	Brassica napus	Group 3	RLm4
IX7	IX7 (NGB 21858.1)	Tetraploid	parent	Brassica nigra	Group 2	No RLm6, other genes not known
IX13	IX13 (NGB 23253.2)	Tetraploid	parent	Brassica nigra	Group 2	No RLm6, other genes not known
Junius	Junius	Tetraploid	parent	Brassica nigra	Group 2	No RLm6, other genes not known and Rlm10

## Sheet: Group of isolates description
Description table of each group ol Leptosphaeria maculans isolates used to determine presence of resistance genes in Brassica napus and Brassica nigra parental lines
Group 1
Isolates	AvrLm1	AvrLm2	AvrLm3	AvrLm4	AvrLm5	Avrlm6	AvrLm7	AvrLm9	AvrLm10	AvrLm11	AvrLmS (Surpass)	Used for
JN2						+	+				+	new R
v23.1.16				+		+	+				+	Rlm4
v38.4.11	+					+					? (non tested)	Rlm1
L8-5 (v29.3.1+AvrLm6)		+				+	+				+	Rlm2 (Rlm6)
X82-63						+						Virulence if RlmS
19.4.24 (or G06-E107)			+			+					+	Rlm3
PHW1223						+		+			+	Rlm9
v23.5.8	+					+	+				+	Rlm1
IV13.269						+					+	New resistance
v29.3.1 (or L8-9)		+					+				+	Rlm2
X82-29											+	RlmS
IBCN14					+	+				+	+
HB10.19.G4					+	+			+	+
V77.1.11					+	+			+	+
Group 2
Isolates	AvrLm1	AvrLm2	AvrLm3	AvrLm4	AvrLm 5	Avrlm6	AvrLm7	AvrLm8	AvrLm10	AvrLm11	AvrLmS (Surpass)	Notes
JN2					+	+	+	+	+	+	+
JN3	+			+	+	+	+	+	+	+	+
V70.1
V70.94					+	+	+	+				JN2 x HB-57 (Virulent to RLm10 and RLm1)
V70.4	+
V70.50									+
HB10.19.G4						+			+	+
V77.1.11					+	+	+		+	+	+	Cross HB10.19 X JN3
Group 3
Isolates	AvrLm1	AvrLm2	AvrLm3	AvrLm4	Avrlm6	AvrLm7	AvrLm9	AvrLmS (Surpass)	Used for
JN2					+	+		+	novel R
NZ-T4					+			+
G06-E107			+		+			+	Rlm3
Nz-T4 + AvrLm3			+		+			+
G06-E107 + AvrLm7					+	+		+	Rlm7
IV13.269					+			+
v23.1.16				+	+	+		+	Rlm4
PHW1223					+		+	+	Rlm9
Group 4
Isolates	AvrLm1	AvrLm2	AvrLm3	AvrLm4	AvrLm5	Avrlm6	AvrLm7	AvrLm9	AvrLm10	AvrLm11	AvrLmS (Surpass)	Used for
JN2						+	+				+	new R
HB10.19.G4					+	+			+	+
V77.1.11					+	+			+	+
