# Supplementary material for: Segregating BC2F1 interspecific hybrids between Brassica napus and B. nigra reveal a major effect locus for blackleg resistance on chromosome B2
Source: Mol Breed. 2026 Jul 4;46(7):69. doi: 10.1007/s11032-026-01690-5 (PMC13332926; doi:10.1007/s11032-026-01690-5)
Supplement: Supplementary file 6 — Supplementary Table 1 (XLSX 10.8 KB) [file 11032_2026_1690_MOESM6_ESM.xlsx]

## Sheet: Hoja1
Supplementary table 1: Description of each interspecific genotype, parental line and cross combination for each hybrid.
codes	cross - publication	Genotype	Generation	Species
Tpl-1	N15 × Junius	Triploid	F1	Naponigra hybrid
Tpl-2	N15 × Junius	Triploid	F1	Naponigra hybrid
Tpl-3	N15 × IX7	Triploid	F1	Naponigra hybrid
Tpl-4	N15 × IX7	Triploid	F1	Naponigra hybrid
Tpl-5	N15 × IX13	Triploid	F1	Naponigra hybrid
Tpl-6	N15 × IX13	Triploid	F1	Naponigra hybrid
BC1F1 -1a	(N15 × IX13) × N5- plant a	Pentaploid	BC1F1	Naponigra hybrid
BC1F1 -1b	(N15 × IX13) × N5- plant b	Pentaploid	BC1F1	Naponigra hybrid
BC1F1 -2a	(N15 × IX13) × N8- plant a	Pentaploid	BC1F1	Naponigra hybrid
BC1F1 -2b	(N15 × IX13) × N8- plant b	Pentaploid	BC1F1	Naponigra hybrid
BC1F1 -2c	(N15 × IX13) × N8- plant c	Pentaploid	BC1F1	Naponigra hybrid
BC1F1-3a	(N5 × IX7) × N8- plant a	Pentaploid	BC1F1	Naponigra hybrid
BC1F1-3b	(N5 × IX7) × N8- plant b	Pentaploid	BC1F1	Naponigra hybrid
BC1F1-3c	(N5 × IX7) × N8- plant c	Pentaploid	BC1F1	Naponigra hybrid
BC1F1-3d	(N5 × IX7) × N8- plant d	Pentaploid	BC1F1	Naponigra hybrid
BC1F1-3e	(N5 × IX7) × N8- plant e	Pentaploid	BC1F1	Naponigra hybrid
BC1F1-4a	(N5 × IX7) × N14- plant a	Pentaploid	BC1F1	Naponigra hybrid
BC1F1-4b	(N5 × IX7) × N14- plant b	Pentaploid	BC1F1	Naponigra hybrid
BC1F1-4c	(N5 × IX7) × N14- plant c	Pentaploid	BC1F1	Naponigra hybrid
BC1F1-4d	(N5 × IX7) × N14- plant d	Pentaploid	BC1F1	Naponigra hybrid
N5	Boomer	Tetraploid	parent	Brassica napus
N10	Argyle	Tetraploid	parent	Brassica napus
N15	MSL007	Tetraploid	parent	Brassica napus
N9	Expres	Tetraploid	parent	Brassica napus
N8	Ningyou7	Tetraploid	parent	Brassica napus
N14	Darmor	Tetraploid	parent	Brassica napus
N2	Westar	Tetraploid	parent	Brassica napus
N16	Yudal	Tetraploid	parent	Brassica napus
IX7	IX7 (NGB 21858.1)	Diploid	parent	Brassica nigra
IX13	IX13 (NGB 23253.2)	Diploid	parent	Brassica nigra
Junius	Junius	Diploid	parent	Brassica nigra
