# Supplementary material for: Segregating BC2F1 interspecific hybrids between Brassica napus and B. nigra reveal a major effect locus for blackleg resistance on chromosome B2
Source: Mol Breed. 2026 Jul 4;46(7):69. doi: 10.1007/s11032-026-01690-5 (PMC13332926; doi:10.1007/s11032-026-01690-5)
Supplement: Supplementary file 7 — Supplementary Table 4 (XLSX 10.3 KB) [file 11032_2026_1690_MOESM7_ESM.xlsx]

## Sheet: Table S4
Supplementary Table 4: Locus-specific PCR marker per B chromosome used to determine the presence of B chromosomes in the Brassica napus x B. nigra BC2F1 segregating population.
name	cromosome	Forward sequence	Reverse Sequence	Expected Product Size
sJ84165	B1	available under MTA from Agriculture and AgriFood Canada		288-334
sB4817	B2	available under MTA from Agriculture and AgriFood Canada		250-364
sJ3627	B3	available under MTA from Agriculture and AgriFood Canada		283-291
sA0306	B4	available under MTA from Agriculture and AgriFood Canada		362-396
sB3140	B5	available under MTA from Agriculture and AgriFood Canada		230-243
BniB6.59Mb*	B6	AGCCGCTCCATAATCACCAT	GTTGATGCTGTTTGATGCTTGA	215
sJ39119I	B7	available under MTA from Agriculture and AgriFood Canada		329-388
sB1728	B8	available under MTA from Agriculture and AgriFood Canada		445-490
* newly designed from the published B. nigra Ni100 reference genome
